# Supplementary material for: Pathogenic germline variants associated with different HER2 expression among breast cancer patients
Source: Discov Oncol. 2026 Apr 28;17:888. doi: 10.1007/s12672-026-05037-6 (PMC13253898; doi:10.1007/s12672-026-05037-6)
Supplement: Supplementary file 2 — Supplementary Material 2. Table S1: Detailed list of BRCA/FANC, HRR, DDR, FANC and other pathway genes of 102 gene panel. Table S2: Multivariable Logistic Regression Analysis of Associations Between Germline Variants and HER2-High Status. [file 12672_2026_5037_MOESM2_ESM.xlsx]

## Sheet: Table S1
Table S1: Detailed list of BRCA/FANC, HRR, DDR, FANC and other pathway genes of 102 gene panel
Gene	pathway	Known breast cancer associated gene (OR > 2)	Known ovarian cancer associated gene (OR > 2)
BRCA1/FANCS	BRCA/FANC	X	X
BRCA2/FANCD1	BRCA/FANC	X	X
BRIP1/FANCJ	BRCA/FANC	E - TNBC	X
PALB2/FANCN	BRCA/FANC	X	X
RAD51C/FANCO	BRCA/FANC		X
XRCC2/FANCU	BRCA/FANC
BLM	HRR
MRE11	HRR
NBN	HRR
RAD50	HRR
RAD51B	HRR
RAD51D	HRR	E - TNBC	X
RAD54B	HRR
RAD54L	HRR
RECQL	HRR
RECQL4	HRR
ATM	DDR	X
ATR	DDR
CHEK1	DDR
CHEK2	DDR	X
ERCC1	DDR
ERCC2	DDR
MLH1	DDR		X
MLH3	DDR
MSH2	DDR		X
MSH3	DDR
MSH6	DDR		X
MUTYH	DDR
NTHL1	DDR
PMS1	DDR
PMS2	DDR
POLD1	DDR
POLE	DDR
TP53	DDR	X
XRCC1	DDR
FANCA	FANC
FANCC	FANC
FANCD2	FANC
FANCI	FANC
FANCL	FANC
FANCM	FANC
ABRAXAS1	Other
AKT1	Other
APC	Other
AXIN2	Other
BAP1	Other
BARD1	Other
BMPR1A	Other
CDH1	Other	X
CDK12	Other
CDK4	Other
CDKN1B	Other
CDKN2A	Other
CTNNA1	Other
CTNNB1	Other
DICER1	Other
EGFR	Other
EMSY	Other
EPCAM	Other
ERBB2	Other
ESR1	Other
EZH2	Other
FH	Other
FLCN	Other
GALNT12	Other
GREM1	Other
GSTP1	Other
HOXB13	Other
KIT	Other
KRAS	Other
MEN1	Other
MET	Other
MITF	Other
NF1	Other	X
NF2	Other
NTRK1	Other
PIK3CA	Other
POT1	Other
PPM1D	Other
PPP2R2A	Other
PRF1	Other
PTCH1	Other
PTEN	Other	X
PTPN11	Other
RAF1	Other
RB1	Other
RET	Other
SDHA	Other
SDHAF2	Other
SDHB	Other
SDHC	Other
SDHD	Other
SMAD4	Other
SMARCA4	Other
STK11	Other
SUFU	Other
TGFBR2	Other
TSC1	Other
TSC2	Other
VHL	Other
WT1	Other
YAP1	Other

## Sheet: Table S2
Table S2: Multivariable Logistic Regression Analysis of Associations Between Germline Variants and HER2-High Status.
Gene	OR	CI_low	CI_high	p.value	FDR
CHEK2	21.924	1.91989	3081.28	0.00904216	0.759541
ATM	0.651165	0.269535	1.64294	0.354494	0.835561
AXIN2	0.61298	0.151323	2.78724	0.503305	0.835561
BAP1	0.505201	0.0732782	5.68632	0.528567	0.835561
BLM	1.80781	0.360855	17.7794	0.500907	0.835561
BMPR1A	9.38129	0.733455	1362.31	0.092828	0.835561
BRCA1	2.27334	0.762861	8.21468	0.146284	0.835561
BRCA2	1.4347	0.673515	3.26419	0.357838	0.835561
BRIP1	0.586233	0.180648	2.05262	0.388473	0.835561
CDK12	2.18062	0.332883	26.5501	0.444952	0.835561
CDKN1B	0.383777	0.0459411	4.5119	0.399367	0.835561
DICER1	0.422439	0.0981599	1.82873	0.240198	0.835561
EGFR	0.440442	0.074126	2.89853	0.368616	0.835561
EMSY	2.83547	0.268846	387.48	0.44278	0.835561
EPCAM	0.340463	0.0344854	4.35122	0.368194	0.835561
ERBB2	0.459598	0.112252	1.9561	0.282044	0.835561
ERCC1	0.440713	0.0603506	3.23345	0.401162	0.835561
ERCC2	1.88349	0.360931	12.5127	0.461394	0.835561
EZH2	0.228449	0.0109405	36.0486	0.446156	0.835561
FANCA	0.586019	0.233285	1.58781	0.280617	0.835561
FANCC	1.88847	0.39274	18.6667	0.463515	0.835561
FANCD2	1.6097	0.558399	5.63816	0.394812	0.835561
FANCL	0.309592	0.0425623	2.21522	0.228693	0.835561
FANCM	0.683173	0.261406	1.9115	0.453883	0.835561
FLCN	0.573995	0.16458	2.21192	0.40123	0.835561
HOXB13	2.4723	0.228611	346.151	0.517887	0.835561
MET	4.49436	0.494656	596.103	0.218579	0.835561
MITF	0.498048	0.0719244	3.47831	0.461103	0.835561
MRE11	0.355848	0.0462157	3.00564	0.321438	0.835561
MSH2	4.95289	0.585955	647.313	0.170904	0.835561
MSH6	2.05478	0.427411	20.2324	0.402262	0.835561
NF1	2.76932	0.549151	27.8141	0.236288	0.835561
NTHL1	1.77762	0.301961	20.1997	0.557041	0.835561
PMS1	0.54227	0.104082	3.43208	0.485142	0.835561
PMS2	0.366518	0.0854654	1.63644	0.17982	0.835561
POLD1	1.89584	0.329246	20.0574	0.497284	0.835561
POT1	2.26875	0.332308	26.0924	0.418126	0.835561
PPM1D	0.336488	0.0406962	3.98464	0.342261	0.835561
PRF1	0.369779	0.0766436	1.64821	0.187798	0.835561
PTEN	0.50567	0.0678284	5.7325	0.532703	0.835561
PTPN11	0.352032	0.030963	2.82389	0.317404	0.835561
RAD50	0.309001	0.0730335	1.2699	0.101819	0.835561
RAD51C	3.60212	0.248518	527.021	0.381698	0.835561
RB1	7.61596	1.31015	81.9179	0.0224532	0.835561
RECQL	0.249047	0.0588995	1.0491	0.0577285	0.835561
RET	1.5764	0.390482	8.93889	0.541652	0.835561
SDHA	2.25483	0.440208	22.733	0.355965	0.835561
SDHB	5.51193	0.497221	758.984	0.185653	0.835561
SMARCA4	0.341163	0.105132	1.14298	0.0798642	0.835561
STK11	0.411293	0.0759695	2.58509	0.316097	0.835561
TGFBR2	2.73797	0.282562	365.292	0.445411	0.835561
TSC1	12.5933	1.10863	1782.33	0.0392311	0.835561
TSC2	1.63971	0.478387	7.27454	0.450462	0.835561
VHL	0.307817	0.0351042	3.61184	0.306297	0.835561
WT1	0.309919	0.0337451	2.90925	0.288196	0.835561
XRCC1	2.31658	0.209808	317.001	0.547396	0.835561
GSTP1	0.552571	0.0666831	6.40653	0.591876	0.842672
NBN	0.641315	0.13542	3.32347	0.579994	0.842672
NTRK1	0.706897	0.211792	2.57529	0.584051	0.842672
FANCI	0.705804	0.198061	2.87515	0.607984	0.851178
CDKN2A	0.646228	0.0964679	7.00965	0.675796	0.873337
CTNNA1	0.649293	0.0962644	5.48239	0.672666	0.873337
MSH3	0.733558	0.219517	2.89884	0.636457	0.873337
PTCH1	1.37955	0.351504	7.76262	0.66479	0.873337
RAD54B	1.40357	0.342212	8.17541	0.657002	0.873337
MLH1	1.79661	0.155654	248.128	0.686511	0.873741
BARD1	1.33415	0.214078	14.6568	0.772233	0.899695
CTNNB1	0.574848	0.0285129	86.3371	0.751169	0.899695
FH	1.55308	0.142375	211.839	0.762073	0.899695
GALNT12	0.79187	0.176843	4.64595	0.773139	0.899695
KIT	1.31692	0.21755	14.539	0.781878	0.899695
RAD54L	0.769206	0.197273	3.67093	0.721127	0.899695
RECQL4	1.2021	0.428675	3.86484	0.736274	0.899695
MEN1	0.784211	0.091203	9.16279	0.824865	0.923848
TP53	0.673444	0.0391591	100.377	0.817259	0.923848
ESR1	0.777274	0.0516924	11.6754	0.843078	0.931812
POLE	0.894964	0.286822	3.13573	0.854161	0.931812
MLH3	1.10466	0.333143	4.16252	0.874097	0.941335
APC	0.940246	0.379676	2.52183	0.897737	0.954555
ABRAXAS1	1.10214	0.086953	154.4	0.950066	0.977094
ATR	1.03268	0.359773	3.31119	0.95383	0.977094
MUTYH	0.935704	0.132712	10.5434	0.949496	0.977094
PALB2	1.0039	0.346967	3.28429	0.994492	0.994492
XRCC2	0.988144	0.211415	6.20523	0.988588	0.994492
